# Supplementary material for: Genomic convergence between Akkermansia muciniphila in different mammalian hosts
Source: BMC Microbiol. 2021 Oct 29;21:298. doi: 10.1186/s12866-021-02360-6 (PMC8555344; doi:10.1186/s12866-021-02360-6)
Supplement: Supplementary file 2 — Additional file 2: Table S1. ANI BLAST and aligned percentage between all new A. muciniphila isolates. [file 12866_2021_2360_MOESM2_ESM.xlsx]

## Sheet: Supplementary table 3
Table S1: ANI BLAST and aligned percentage between all new A. muciniphila isolates
	Chimpanzee 1	Chimpanzee 2_1	Chimpanzee 2_2	Elephant	Horse	Mouse 1	Mouse 2	Pig	Reindeer	Siamang
Chimpanzee 1	*	93.50 [86.02]	97.28 [91.36]	99.92 [99.25]	99.92 [99.12]	98.70 [93.82]	93.51 [85.98]	99.92 [99.34]	99.92 [99.39]	99.91 [99.27]
Chimpanzee 2_1	93.85 [79.69]	*	94.34 [79.02]	93.82 [80.57]	93.83 [80.44]	93.75 [80.75]	99.75 [99.14]	93.85 [80.57]	93.84 [80.67]	93.82 [80.71]
Chimpanzee 2_2	97.24 [88.56]	94.19 [81.79]	*	97.26 [89.41]	97.27 [89.32]	97.31 [89.21]	94.21 [81.94]	97.26 [89.55]	97.25 [89.61]	97.25 [89.53]
Elephant	99.78 [97.47]	93.42 [84.99]	97.09 [90.61]	*	99.81 [98.41]	98.58 [92.90]	93.43 [85.10]	99.82 [98.62]	99.81 [98.62]	99.80 [98.55]
Horse	99.91 [98.16]	93.59 [85.53]	97.21 [91.09]	99.93 [99.27]	*	98.71 [93.48]	93.60 [85.57]	99.95 [99.37]	99.93 [99.37]	99.93 [99.18]
Mouse 1	98.75 [91.06]	93.65 [84.44]	97.22 [89.13]	98.73 [91.90]	98.77 [91.73]	*	93.61 [84.56]	98.77 [91.95]	98.75 [92.00]	98.76 [91.97]
Mouse 2	93.58 [79.29]	99.77 [98.63]	94.19 [78.32]	93.57 [80.23]	93.58 [80.02]	93.43 [80.15]	*	93.57 [80.14]	93.57 [80.17]	93.57 [80.25]
Pig	99.91 [98.35]	93.51 [85.64]	97.18 [91.26]	99.91 [99.37]	99.95 [99.18]	98.70 [93.92]	93.52 [85.69]	*	99.94 [99.49]	99.93 [99.34]
Reindeer	99.88 [97.97]	93.44 [85.40]	97.10 [91.05]	99.88 [99.01]	99.90 [99.02]	98.67 [93.53]	93.47 [85.47]	99.91 [99.26]	*	99.89 [99.10]
Siamang	99.84 [97.98]	93.49 [85.70]	97.11 [90.99]	99.83 [99.00]	99.85 [98.97]	98.66 [93.43]	93.50 [85.77]	99.85 [99.19]	99.86 [99.23]	*
