# Supplementary material for: Genomic convergence between Akkermansia muciniphila in different mammalian hosts
Source: BMC Microbiol. 2021 Oct 29;21:298. doi: 10.1186/s12866-021-02360-6 (PMC8555344; doi:10.1186/s12866-021-02360-6)
Supplement: Supplementary file 3 — Additional file 3: Table S2. Overview of the functional domains of the type strain and all new A. muciniphila isolates. [file 12866_2021_2360_MOESM3_ESM.xlsx]

## Sheet: functional_matrix
Table S2: Overview of the functional domains of the type strain and all new A. muciniphila isolates
	PF00004	PF00005	PF00006	PF00009	PF00012	PF00013	PF00023	PF00027	PF00034	PF00035	PF00044	PF00056	PF00069	PF00072	PF00076	PF00081	PF00083	PF00085	PF00091	PF00092	PF00106	PF00107	PF00109	PF00113	PF00117	PF00118	PF00119	PF00120	PF00121	PF00122	PF00126	PF00128	PF00132	PF00133	PF00137	PF00140	PF00144	PF00145	PF00146	PF00149	PF00152	PF00154	PF00155	PF00156	PF00158	PF00160	PF00162	PF00163	PF00164
A. mucinphila MucT	5	35	4	6	1	1	3	1	1	1	1	1	7	5	1	1	2	2	1	2	2	3	2	2	7	1	1	2	1	7	2	3	9	4	1	1	1	NA	1	7	3	1	11	4	2	2	1	1	1
Chimpanzee 1	4	35	4	6	1	1	3	1	1	1	1	1	7	5	1	1	2	2	1	2	2	3	2	2	7	1	1	2	1	7	2	3	9	4	1	1	1	NA	1	7	3	1	10	4	2	2	1	1	1
Chimpanzee 2_1	5	31	4	6	1	1	4	1	1	1	1	1	7	5	1	1	2	2	1	1	1	2	2	1	6	1	1	3	1	3	2	4	10	4	1	1	1	1	1	7	3	1	13	4	2	2	1	1	1
Chimpanzee 2_2	6	37	5	7	1	1	6	1	1	1	1	1	7	6	1	1	4	3	1	5	1	3	2	2	7	1	1	2	1	10	4	3	14	4	1	1	1	NA	1	8	5	1	11	4	3	2	1	1	1
Elephant	5	35	4	6	1	1	3	1	1	1	1	1	7	5	1	1	2	2	1	2	2	3	2	2	7	1	1	2	1	7	2	3	9	4	1	1	1	NA	NA	7	3	1	12	4	2	2	1	1	1
Horse	5	39	4	7	1	1	3	1	1	1	1	1	7	5	1	1	2	2	1	2	2	3	2	2	7	1	1	2	1	8	2	4	9	4	1	1	1	NA	1	8	3	1	12	4	2	3	1	1	1
Mouse 1	5	34	4	5	1	1	4	1	1	1	1	1	8	5	1	1	2	2	1	2	2	3	2	2	7	1	1	2	1	7	3	3	10	4	1	1	1	4	1	7	3	1	11	4	2	2	1	1	1
Mouse 2	5	29	4	6	1	1	4	1	1	1	1	1	7	4	1	1	2	2	1	1	1	2	2	1	6	1	1	2	1	3	2	3	10	4	1	1	1	1	1	6	3	1	11	4	2	2	1	1	1
Pig	6	42	4	7	1	1	3	1	1	1	1	1	7	5	1	1	2	2	1	2	3	3	2	2	7	1	1	2	1	7	2	3	9	4	1	1	1	NA	1	7	3	1	11	4	2	3	1	1	1
Reindeer	5	35	4	6	1	1	3	1	1	1	1	1	7	5	1	1	2	2	1	2	2	3	2	2	7	1	1	2	1	7	2	3	9	4	1	1	1	NA	1	7	3	1	11	4	2	2	1	1	1
Siamang	5	35	4	6	1	1	3	1	1	1	1	1	7	5	1	1	2	2	1	1	2	3	2	2	7	1	1	2	1	7	2	3	9	4	1	1	1	NA	1	7	3	1	11	4	2	2	1	1	1
[truncated: 1,476 more columns]
