# Supplementary material for: Genomic convergence between Akkermansia muciniphila in different mammalian hosts
Source: BMC Microbiol. 2021 Oct 29;21:298. doi: 10.1186/s12866-021-02360-6 (PMC8555344; doi:10.1186/s12866-021-02360-6)
Supplement: Supplementary file 5 — Additional file 5: Table S3. Mucin degradation and utilization genes. Depicted are the sequence similarities of the genes from the newly obtained strains compared to the genes of strain MucT. [file 12866_2021_2360_MOESM5_ESM.xlsx]

## Sheet: Sheet1
Table S3: Mucin degradation and utilization genes. Depicted are the sequence similarities of the genes from the newly obtained strains compared to the genes of strain MucT
Locus tag	Annotation	Chimpanzee_1	Elephant	Horse	Pig	Reindeer	Siamang	Chimpanzee_2_2	Mouse_2_MG	Chimpanzee_2_1	Mouse_1_M89
Amuc_1671	phosphofructokinase	1,00	1,00	1,00	1,00	1,00	1,00	1,00	1,00	0,94	0,94
Amuc_1481	6-phosphofructokinase	1,00	1,00	1,00	1,00	1,00	1,00	0,99	1,00	0,96	0,96
Amuc_0721	fructose-bisphosphate [Upper glycolysis]	1,00	1,00	1,00	1,00	1,00	1,00	0,99	0,99	0,98	0,98
Amuc_0562	Triose-phosphate [Upper glycolysis]	1,00	1,00	1,00	1,00	1,00	1,00	0,99	1,00	0,97	0,97
Amuc_0210	6-phosphofructokinase	1,00	1,00	1,00	1,00	1,00	1,00	0,99	1,00	0,94	0,94
Amuc_2164	glycoside [Glycosyl hydrolase]	1,00	1,00	1,00	1,00	1,00	1,00	1,00	0,99	0,96	0,96
Amuc_2148	Beta-N-acetylhexosaminidase [Glycosyl hydrolase]	1,00	1,00	1,00	1,00	1,00	1,00	0,98	0,99	0,95	0,95
Amuc_2136	Glycoside [Glycosyl hydrolase]	1,00	1,00	1,00	1,00	1,00	1,00	0,98	1,00	0,99	0,99
Amuc_2109	Beta-N-acetylhexosaminidase [Glycosyl hydrolase]	1,00	1,00	1,00	1,00	1,00	1,00	0,97	0,99	0,92	0,92
Amuc_2108	glycoside [Glycosyl hydrolase]	1,00	1,00	1,00	1,00	1,00	1,00	1,00	1,00	0,99	0,99
Amuc_2019	Beta-N-acetylhexosaminidase [Glycosyl hydrolase]	1,00	1,00	1,00	1,00	1,00	1,00	0,99	1,00	1,00	1,00
Amuc_2018	Beta-N-acetylhexosaminidase [Glycosyl hydrolase]	1,00	1,00	1,00	1,00	1,00	1,00	0,99	1,00	0,99	0,99
Amuc_1924	Beta-N-acetylhexosaminidase [Glycosyl hydrolase]	1,00	1,00	1,00	1,00	1,00	1,00	1,00	1,00	1,00	1,00
Amuc_1870	Alpha-glucosidase [Glycosyl hydrolase]	1,00	1,00	1,00	1,00	1,00	1,00	0,99	0,97	0,92	0,92
Amuc_1868	glycoside [Glycosyl hydrolase]	1,00	1,00	1,00	1,00	1,00	1,00	0,98	1,00	0,99	0,99
Amuc_1835	Exo-alpha-sialidase [Glycosyl hydrolase]	1,00	1,00	1,00	1,00	1,00	1,00	0,98	0,99	0,99	0,99
Amuc_1815	Beta-N-acetylhexosaminidase [Glycosyl hydrolase]	1,00	1,00	1,00	1,00	1,00	1,00	1,00	1,00	1,00	1,00
Amuc_1812	alpha [Glycosyl hydrolase]	1,00	1,00	1,00	1,00	1,00	1,00	0,99	0,99	0,99	0,99
Amuc_1686	Beta-galactosidase [Glycosyl hydrolase]	1,00	1,00	1,00	1,00	1,00	1,00	0,98	0,99	0,96	0,96
Amuc_1669	Beta-N-acetylhexosaminidase [Glycosyl hydrolase]	1,00	1,00	1,00	1,00	1,00	1,00	1,00	1,00	0,98	0,98
Amuc_1667	glycoside [Glycosyl hydrolase]	1,00	1,00	1,00	1,00	1,00	1,00	0,97	1,00	0,97	0,97
Amuc_1666	glycoside [Glycosyl hydrolase]	1,00	1,00	1,00	1,00	1,00	1,00	0,99	0,95	0,95	0,95
Amuc_1637	alpha [Glycosyl hydrolase]	1,00	1,00	1,00	1,00	1,00	1,00	0,00	0,00	0,95	0,95
Amuc_1621	4-alpha-glucanotransferase [Glycosyl hydrolase]	1,00	1,00	1,00	1,00	1,00	1,00	0,97	0,97	0,98	0,98
Amuc_1547	conserved [Glycosyl hydrolase]	1,00	1,00	1,00	1,00	1,00	1,00	0,98	1,00	0,96	0,96
Amuc_1463	hypothetical [Glycosyl hydrolase]	1,00	1,00	1,00	1,00	1,00	1,00	1,00	1,00	0,97	0,97
Amuc_1420	conserved [Glycosyl hydrolase]	1,00	1,00	1,00	1,00	1,00	1,00	0,97	0,99	0,93	0,93
Amuc_1260	glycoside [Glycosyl hydrolase]	1,00	1,00	1,00	1,00	1,00	1,00	0,98	1,00	0,97	0,97
Amuc_1220	Alpha-N-acetylglucosaminidase [Glycosyl hydrolase]	1,00	1,00	1,00	1,00	1,00	1,00	0,99	0,99	0,00	0,00
Amuc_1216	oxidoreductase [Glycosyl hydrolase]	1,00	1,00	1,00	1,00	1,00	1,00	0,93	0,99	0,92	0,92
Amuc_1187	Alpha-galactosidase [Glycosyl hydrolase]	1,00	1,00	1,00	1,00	1,00	1,00	0,96	0,99	0,95	0,95
Amuc_1120	conserved [Glycosyl hydrolase]	1,00	1,00	1,00	1,00	1,00	1,00	0,00	0,99	0,00	0,00
Amuc_1032	Beta-N-acetylhexosaminidase [Glycosyl hydrolase]	1,00	1,00	1,00	1,00	1,00	1,00	0,98	0,99	0,96	0,96
Amuc_1008	glycoside [Glycosyl hydrolase]	1,00	1,00	1,00	1,00	1,00	1,00	0,87	1,00	0,95	0,95
Amuc_0920	oxidoreductase [Glycosyl hydrolase]	1,00	1,00	1,00	1,00	1,00	1,00	0,95	1,00	0,80	0,80
Amuc_0875	glycoside [Glycosyl hydrolase]	1,00	1,00	1,00	1,00	1,00	1,00	1,00	1,00	0,97	0,97
Amuc_0868	Beta-N-acetylhexosaminidase [Glycosyl hydrolase]	1,00	1,00	1,00	1,00	1,00	1,00	1,00	0,99	0,98	0,98
Amuc_0863	glycosyl [Glycosyl hydrolase]	1,00	1,00	1,00	1,00	1,00	1,00	0,99	1,00	0,97	0,97
Amuc_0855	glycoside [Glycosyl hydrolase]	1,00	1,00	1,00	1,00	1,00	1,00	0,96	1,00	0,43	0,43
Amuc_0846	coagulation [Glycosyl hydrolase]	1,00	1,00	1,00	1,00	1,00	1,00	0,95	0,98	0,95	0,95
Amuc_0824	glycoside [Glycosyl hydrolase]	1,00	1,00	1,00	1,00	1,00	1,00	1,00	0,99	0,00	0,00
Amuc_0771	Beta-galactosidase [Glycosyl hydrolase]	1,00	1,00	1,00	1,00	1,00	1,00	0,89	0,99	0,88	0,88
Amuc_0724	Glucan [Glycosyl hydrolase]	1,00	1,00	1,00	1,00	1,00	1,00	0,99	0,98	0,96	0,96
Amuc_0698	beta-glucanase [Glycosyl hydrolase]	1,00	1,00	1,00	1,00	1,00	1,00	1,00	0,99	0,96	0,96
Amuc_0697	beta-glucanase [Glycosyl hydrolase]	1,00	1,00	1,00	1,00	1,00	1,00	0,97	1,00	0,95	0,95
Amuc_0625	Exo-alpha-sialidase [Glycosyl hydrolase]	1,00	1,00	1,00	1,00	1,00	1,00	1,00	1,00	0,99	0,99
Amuc_0623	glycosyl [Glycosyl hydrolase]	1,00	1,00	1,00	1,00	1,00	1,00	0,99	0,99	0,98	0,98
Amuc_0539	glycoside [Glycosyl hydrolase]	1,00	1,00	1,00	1,00	1,00	1,00	0,99	0,99	0,96	0,96
Amuc_0517	raffinose [Glycosyl hydrolase]	1,00	1,00	1,00	1,00	1,00	1,00	0,97	0,99	0,92	0,92
Amuc_0397	Beta-N-acetylhexosaminidase [Glycosyl hydrolase]	1,00	1,00	1,00	1,00	1,00	1,00	0,94	0,99	0,92	0,92
Amuc_0392	coagulation [Glycosyl hydrolase]	1,00	1,00	1,00	1,00	1,00	1,00	0,93	0,99	0,88	0,88
Amuc_0369	Beta-N-acetylhexosaminidase [Glycosyl hydrolase]	1,00	1,00	1,00	1,00	1,00	1,00	0,88	0,75	0,89	0,89
Amuc_0290	glycoside [Glycosyl hydrolase]	1,00	1,00	1,00	1,00	1,00	1,00	0,97	1,00	0,96	0,96
Amuc_0216	hypothetical [Glycosyl hydrolase]	1,00	1,00	1,00	1,00	1,00	1,00	0,97	0,99	0,97	0,97
Amuc_0186	glycoside [Glycosyl hydrolase]	1,00	1,00	1,00	1,00	1,00	1,00	0,99	1,00	0,98	0,98
Amuc_0146	Alpha-L-fucosidase [Glycosyl hydrolase]	1,00	1,00	1,00	1,00	1,00	1,00	0,99	1,00	0,98	0,98
Amuc_0060	Alpha-N-acetylglucosaminidase [Glycosyl hydrolase]	1,00	1,00	1,00	1,00	1,00	1,00	0,99	1,00	0,96	0,96
Amuc_0052	Hyalurononglucosaminidase [Glycosyl hydrolase]	1,00	1,00	1,00	1,00	1,00	1,00	0,99	0,99	0,94	0,94
Amuc_0017	oxidoreductase [Glycosyl hydrolase]	1,00	1,00	1,00	1,00	1,00	1,00	0,97	0,99	0,53	0,53
Amuc_0010	Alpha-L-fucosidase [Glycosyl hydrolase]	0,00	1,00	1,00	1,00	1,00	1,00	0,99	1,00	0,98	0,98
Amuc_1822	glucosamine-6-phosphate [N-Acetylgalactosamine]	1,00	1,00	1,00	1,00	1,00	1,00	1,00	1,00	0,94	0,94
Amuc_0948	N-acetylglucosamine-6-phosphate [N-Acetylgalactosamine]	1,00	1,00	1,00	1,00	1,00	1,00	0,99	1,00	0,97	0,97
Amuc_0097	ROK [N-Acetylgalactosamine]	1,00	1,00	1,00	1,00	1,00	1,00	0,99	0,99	0,93	0,93
Amuc_1309	Aldose [Galactose degradation]	1,00	1,00	1,00	1,00	1,00	1,00	1,00	1,00	0,98	0,98
Amuc_1261	Aldose [Galactose degradation]	1,00	1,00	1,00	1,00	1,00	1,00	0,99	0,99	0,96	0,96
Amuc_1125	UDP-glucose [Galactose degradation]	1,00	1,00	1,00	1,00	1,00	1,00	0,99	0,99	0,88	0,88
Amuc_0969	galactokinase	1,00	1,00	1,00	1,00	1,00	1,00	0,94	0,99	0,89	0,89
Amuc_0029	NAD-dependent [Galactose degradation]	1,00	1,00	1,00	1,00	1,00	1,00	0,97	0,98	0,92	0,92
Amuc_1832	L-fucose [Fucose degradation]	1,00	1,00	1,00	1,00	1,00	1,00	0,97	0,99	0,94	0,95
Amuc_1830	L-fuculokinase	1,00	1,00	1,00	1,00	1,00	1,00	0,96	0,99	0,94	0,94
Amuc_1829	class [Fucose degradation]	1,00	1,00	1,00	1,00	1,00	1,00	1,00	1,00	0,96	0,96
Amuc_1245	Mannose-6-phosphate [Fructose degradation]	1,00	1,00	1,00	1,00	1,00	1,00	0,94	0,98	0,95	0,95
Amuc_0075	PfkB [Fructose degradation]	1,00	1,00	1,00	1,00	1,00	1,00	0,00	0,99	0,92	0,92
Amuc_2100	aminoglycoside [Carbohydrate transport]	1,00	1,00	1,00	1,00	1,00	1,00	1,00	1,00	0,99	0,99
Amuc_1833	L-fucose [Carbohydrate transport]	1,00	1,00	1,00	1,00	1,00	1,00	0,98	1,00	0,98	0,98
Amuc_1757	Phosphotransferase [Carbohydrate transport]	1,00	1,00	1,00	1,00	1,00	1,00	1,00	1,00	1,00	1,00
Amuc_1699	aminoglycoside [Carbohydrate transport]	1,00	1,00	0,00	1,00	1,00	1,00	1,00	0,99	0,98	0,98
Amuc_0729	aminoglycoside [Carbohydrate transport]	1,00	1,00	1,00	1,00	1,00	1,00	0,99	1,00	0,96	0,96
Average similarity to MucT		1,00	1,00	1,00	1,00	1,00	1,00	0,99	1,00	0,98	0,98
