# Supplementary material for: Genomic convergence between Akkermansia muciniphila in different mammalian hosts
Source: BMC Microbiol. 2021 Oct 29;21:298. doi: 10.1186/s12866-021-02360-6 (PMC8555344; doi:10.1186/s12866-021-02360-6)
Supplement: Supplementary file 6 — Additional file 6: Table S4. Metadata of obtained fecal samples and isolates. [file 12866_2021_2360_MOESM6_ESM.xlsx]

## Sheet: Sheet1
Table S4: Metadata of obtained fecal samples and isolates
Sample name	Name	Order	Diet	Zoo
CON 001	Human	Primates	Omnivore	Wageningen UR
CON 005	Human	Primates	Omnivore	Wageningen UR
CON 008	Human	Primates	Omnivore	Wageningen UR
CON 010	Human	Primates	Omnivore	Wageningen UR
CON 011	Human	Primates	Omnivore	Wageningen UR
CON 014	Human	Primates	Omnivore	Wageningen UR
CON 16.0	Human	Primates	Omnivore	Wageningen UR
CON 21.0	Human	Primates	Omnivore	Wageningen UR
CON 22.0	Human	Primates	Omnivore	Wageningen UR
CON 23.0	Human	Primates	Omnivore	Wageningen UR
C	Human	Primates	Omnivore	Wageningen UR
1_1	Human	Primates	Omnivore	Wageningen UR
2_1	Human	Primates	Omnivore	Wageningen UR
A1	Chimpanzee	Primates	Omnivore	Burgers Zoo, Arnhem
A2	Chimpanzee	Primates	Omnivore	Burgers Zoo, Arnhem
A5	Chimpanzee	Primates	Omnivore	Burgers Zoo, Arnhem
A6	Western Gorilla	Primates	Herbivore	Burgers Zoo, Arnhem
A7	Western Gorilla	Primates	Herbivore	Burgers Zoo, Arnhem
A11	Siamang	Primates	Herbivore	Burgers Zoo, Arnhem
A12	Siamang	Primates	Herbivore	Burgers Zoo, Arnhem
A10	Dusky leaf monkey	Primates	Herbivore	Burgers Zoo, Arnhem
54A	Japanese macaqua	Primates	Herbivore/Insectivore	Natura Artis Magistra, Amsterdam
54B	Japanese macaqua	Primates	Herbivore/Insectivore	Natura Artis Magistra, Amsterdam
59A	Sulawesi macaque	Primates	Omnivore	Natura Artis Magistra, Amsterdam
59B	Sulawesi macaque	Primates	Omnivore	Natura Artis Magistra, Amsterdam
55A	Mandrill	Primates	Omnivore	Natura Artis Magistra, Amsterdam
55B	Mandrill	Primates	Omnivore	Natura Artis Magistra, Amsterdam
1_31	Marmoset	Primates	Herbivore/insectivore	Animal facility of Erasmus University, Rotterdam
1_32	Marmoset	Primates	Herbivore/insectivore	Animal facility of Erasmus University, Rotterdam
1_33	Marmoset	Primates	Herbivore/insectivore	Animal facility of Erasmus University, Rotterdam
1_34	Marmoset	Primates	Herbivore/insectivore	Animal facility of Erasmus University, Rotterdam
1_35	Marmoset	Primates	Herbivore/insectivore	Animal facility of Erasmus University, Rotterdam
1_36	Marmoset	Primates	Herbivore/insectivore	Animal facility of Erasmus University, Rotterdam
52A	Pygmy Marmoset	Primates	Herbivore	Natura Artis Magistra, Amsterdam
52B	Pygmy Marmoset	Primates	Herbivore	Natura Artis Magistra, Amsterdam
60A	Black Spider Monkey	Primates	Herbivore	Natura Artis Magistra, Amsterdam
60B	Black Spider Monkey	Primates	Herbivore	Natura Artis Magistra, Amsterdam
51A	Grey Mouse Lemur	Primates	Insectivore/Omnivore	Natura Artis Magistra, Amsterdam
51B	Grey Mouse Lemur	Primates	Insectivore/Omnivore	Natura Artis Magistra, Amsterdam
56A	Ring-tailed Lemur	Primates	Herbivore/Insectivore	Natura Artis Magistra, Amsterdam
56B	Ring-tailed Lemur	Primates	Herbivore/Insectivore	Natura Artis Magistra, Amsterdam
A24	Rabbit	Lagomorpha	Herbivore	Pet animal, Wageningen
M89	Mouse 1	Rodentia	Omnivore	Animal facility of Leiden University, Leiden
MG	Mouse 2	Rodentia	Omnivore	Animal facility of the Institute of Microbiology, ETH Zürich, Switzerland
49A	Capybara	Rodentia	Herbivore	Burgers Zoo, Arnhem
49B	Capybara	Rodentia	Herbivore	Burgers Zoo, Arnhem
53A	Giant Anteater	Pilosa	Insectivore	Natura Artis Magistra, Amsterdam
53B	Giant Anteater	Pilosa	Insectivore	Natura Artis Magistra, Amsterdam
57A	Two-toed Sloth	Pilosa	Herbivore	Natura Artis Magistra, Amsterdam
57B	Two-toed Sloth	Pilosa	Herbivore	Natura Artis Magistra, Amsterdam
58A	Southern Tamandua	Pilosa	Insectivore	Natura Artis Magistra, Amsterdam
58B	Southern Tamandua	Pilosa	Insectivore	Natura Artis Magistra, Amsterdam
34A	South american tapir	Perissodactyla	Herbivore	Burgers Zoo, Arnhem
34B	South american tapir	Perissodactyla	Herbivore	Burgers Zoo, Arnhem
36A	Southern white rhinoceros	Perissodactyla	Herbivore	Burgers Zoo, Arnhem
36B	Southern white rhinoceros	Perissodactyla	Herbivore	Burgers Zoo, Arnhem
35	Rhinoceros	Perissodactyla	Herbivore	Africa
45A	Seba's short-tailed bat	Chiroptera	Herbivore	Burgers Zoo, Arnhem
45B	Seba's short-tailed bat	Chiroptera	Herbivore	Burgers Zoo, Arnhem
40A	California bighorn sheep	Artiodactyla	Herbivore	Burgers Zoo, Arnhem
40B	California bighorn sheep	Artiodactyla	Herbivore	Burgers Zoo, Arnhem
40C	California bighorn sheep	Artiodactyla	Herbivore	Burgers Zoo, Arnhem
42A	Collared peccary	Artiodactyla	Omnivore	Burgers Zoo, Arnhem
42B	Collared peccary	Artiodactyla	Omnivore	Burgers Zoo, Arnhem
A3	Baringo Giraffe	Artiodactyla	Herbivore	Burgers Zoo, Arnhem
A4	Baringo Giraffe	Artiodactyla	Herbivore	Burgers Zoo, Arnhem
30A	Blue duiker	Artiodactyla	Herbivore	Burgers Zoo, Arnhem
30B	Blue duiker	Artiodactyla	Herbivore	Burgers Zoo, Arnhem
A15	European forest reindeer	Artiodactyla	Herbivore	Burgers Zoo, Arnhem
A16	European forest reindeer	Artiodactyla	Herbivore	Burgers Zoo, Arnhem
A20	Warthog	Artiodactyla	Omnivore	Burgers Zoo, Arnhem
A21	Warthog	Artiodactyla	Omnivore	Burgers Zoo, Arnhem
34	Giraffe	Artiodactyla	Omnivore	Africa
horse	Horse	Artiodactyla	Herbivore	The Netherlands
Cow 1	Cow (rumen)	Ruminentia	Herbivore	Animal facility of Wageningen University
Cow 2	Cow (rumen)	Ruminentia	Herbivore	Animal facility of Wageningen University
61A	Harbour porpoise	Cetacea	Carnivore	Dolfinarium, Harderwijk
61B	Harbour porpoise	Cetacea	Carnivore	Dolfinarium, Harderwijk
61C	Harbour porpoise	Cetacea	Carnivore	Dolfinarium, Harderwijk
62A	Common Bottlenose Dolphin	Cetacea	Carnivore	Dolfinarium, Harderwijk
62B	Common Bottlenose Dolphin	Cetacea	Carnivore	Dolfinarium, Harderwijk
62C	Common Bottlenose Dolphin	Cetacea	Carnivore	Dolfinarium, Harderwijk
pig	Pig	Suidea	Omnivore	Animal facility of Wageningen University
35	Pygmy Hippopotamus	Hippopotamidae	Herbivore	Burgers Zoo, Arnhem
50A	Oriental small-clawed otter	Carnivora	Carnivore	Burgers Zoo, Arnhem
50B	Oriental small-clawed otter	Carnivora	Carnivore	Burgers Zoo, Arnhem
39A	Bobcat	Carnivora	Carnivore	Burgers Zoo, Arnhem
39B	Bobcat	Carnivora	Carnivore	Burgers Zoo, Arnhem
41A	Striped Skunk	Carnivora	Carnivore	Burgers Zoo, Arnhem
41B	Striped Skunk	Carnivora	Carnivore	Burgers Zoo, Arnhem
43A	Ring-tailed cacomistle	Carnivora	Carnivore	Burgers Zoo, Arnhem
43B	Ring-tailed cacomistle	Carnivora	Carnivore	Burgers Zoo, Arnhem
44A	Swift Fox	Carnivora	Carnivore	Burgers Zoo, Arnhem
44B	Swift Fox	Carnivora	Carnivore	Burgers Zoo, Arnhem
31AI	Malayan sun bear	Carnivora	Carnivore	Burgers Zoo, Arnhem
31BI	Malayan sun bear	Carnivora	Carnivore	Burgers Zoo, Arnhem
32A	Sumatran tiger	Carnivora	Carnivore	Burgers Zoo, Arnhem
32B	Sumatran tiger	Carnivora	Carnivore	Burgers Zoo, Arnhem
33A	Ring-tailed cacomistle	Carnivora	Carnivore	Burgers Zoo, Arnhem
33B	Ring-tailed cacomistle	Carnivora	Carnivore	Burgers Zoo, Arnhem
63A	Walrus	Carnivora	Carnivore	Dolfinarium, Harderwijk
38A	Caribbean Manatee	Sirenia	Herbivore	Burgers Zoo, Arnhem
38B	Caribbean Manatee	Sirenia	Herbivore	Burgers Zoo, Arnhem
A8	Asiatic elephant	Proboscidea	Herbivore	Burgers Zoo, Arnhem
A9	Asiatic elephant	Proboscidea	Herbivore	Burgers Zoo, Arnhem
33	Elephant	Proboscidea	Herbivore	Africa
37A	Swamp Wallaby	Diprotodontia	Herbivore	Burgers Zoo, Arnhem
37B	Swamp Wallaby	Diprotodontia	Herbivore	Burgers Zoo, Arnhem
48	Aardvark	Tubilidenta	Insectivore	Burgers Zoo, Arnhem
16	Echidna	Monotremata	Herbivore \ Insectivore	Australia
17	Echidna	Monotremata	Herbivore \ Insectivore	Australia
18	Echidna	Monotremata	Herbivore \ Insectivore	Australia
19	Echidna	Monotremata	Herbivore \ Insectivore	ZOO Planckendael, Mechelen, Belgium
