# Supplementary material for: Genomic convergence between Akkermansia muciniphila in different mammalian hosts
Source: BMC Microbiol. 2021 Oct 29;21:298. doi: 10.1186/s12866-021-02360-6 (PMC8555344; doi:10.1186/s12866-021-02360-6)
Supplement: Supplementary file 7 — Additional file 7: Table S5. Starting quantity (SQ) values of both Akkermansia and the general 16S rRNA qPCR runs. [file 12866_2021_2360_MOESM7_ESM.xlsx]

## Sheet: Sheet1
Table S5: Starting quantity (SQ) values of both Akkermansia and the general 16S rRNA qPCR runs
Sample number	Animal	Average SQ general	Average SQ Akkermansia
A1	Chimpanzee	19967.4	0
A2	Chimpanzee	16246.8	6.60024
A5	Chimpanzee	21645.1	32.9909
A6	Western Gorilla	63617.6	30.8231
A7	Western Gorilla	40869.1	14.8284
48	Aardvark	37026.2	0
49A	Capybara	36313.5	0
49B	Capybara	27678.1	0
50AI	Otter	45239.6	0
50BI	Otter	19273.6	3.98458
38A	Caribbean Manatee	100411	1028.15
38B	Caribbean Manatee	47788.8	482.198
39A	Bobcat	154246	0
39B	Bobcat	169402	35.1646
40A	Sheep	25193.7	69.519
40B	Sheep	44676	167.373
40C	Sheep	52704.6	74.9216
41A	Striped Skunk	152931	0
41B	Striped Skunk	73107	35.38
42A	Collared peccary	32700.8	5.56039
42B	Collared peccary	39610.9	0
43A	Cacomistle	34402.9	0
43B	Cacomistle	49802.2	0
44A	Swift Fox	88892.4	0
44B	Swift Fox	132983	0
A3	Baringo Giraffe	52700.3	7.13434
A4	Baringo Giraffe	39110.5	4.58245
A8	Asiatic elephant	5347.05	30.983
A9	Asiatic elephant	12014.6	0
30A	Blue duiker	18044.2	0
30B	Blue duiker	35946.1	187.057
A15	Reindeer	17344.9	0
A16	Reindeer	46974.3	0
A10	Dusky leaf monkey	49561	0
31AI	Malayan sun bear	190420	0
31BI	Malayan sun bear	70670.3	0
A11	Siamang	135881	35.7001
A12	Siamang	2.35539	0
32A	Sumatran tiger	64464	0
32B	Sumatran tiger	84570.7	0
A20	Warthog	35749	0
A21 I	Warthog	26678.6	0
45A	Seba's short-tailed bat	44512.9	35.1514
45B	Seba's short-tailed bat	69436.7	0
33A	Ring-tailed cacomistle	70307.8	35.6297
33B	Ring-tailed cacomistle	79659.5	0
34A	South american tapir	18995.3	35.3866
34B	South american tapir	17166.6	0
35	Pygmy Hippopotamus	58048.7	0
36A	Southern white rhinoceros	20211.3	0
36B	Southern white rhinoceros	20165.2	34.7994
37A	Swamp Wallaby	6928.91	0
37B	Swamp Wallaby	18592.2	0
16	Echidna	927.854	29.7303
17	Echidna	144279	2.44789
18	Echidna	172224	4.06732
19	Echidna	536.793	0
A24	Rabbit	24310	15.2724
C	Human	8293.83	30.5663
33	Elephant(Africa)	374.795	0
34	Giraffe (Africa)	3242.58	0
35	Rhino (Africa)	425.923	0
1_1	Human	17243.2	0
2_1	Human	21690.5	370.097
1_31	Marmoset	1457.37	0
1_32	Marmoset	1306.85	0
1_33	Marmoset	1863.44	0
1_34	Marmoset	2808.28	0
1_35	Marmoset	402.09	35.0381
1_36	Marmoset	3354.69	0
CON 001	Human	237824	3.6409
CON 005	Human	76471.9	171.617
CON 008	Human	94911	1010.03
CON 010	Human	76635.4	346.222
CON 011	Human	144317	1035.19
CON 014	Human	208859	1719.38
CON 16.0	Human	727029	2.09586
CON 21.0	Human	27039.2	142.478
CON 22.0	Human	18578.4	3402.93
CON 23.0	Human	8028.03	36.0943
Cow 1	Cow	19046.2	35.5025
Cow 2	Cow	10343.5	0
51A	Grey Mouse Lemur	4380	0.0281
51B	Grey Mouse Lemur	4560	0.0281
52A	Pygmy Marmoset	9090	0
52B	Pygmy Marmoset	4930	0
53A	Giant Anteater	4620	0.181
53B	Giant Anteater	14500	0.0116
54A	Japanese macaque	95100	0
54B	Japanese macaque	41700	0
55A	Mandrill	134000	0
55B	Mandrill	78000	0
56A	Ring-tailed Lemur	23800	0
56B	Ring-tailed Lemur	24500	0
57A	Two-toed Sloth	9180	0
57B	Two-toed Sloth	4380	0
58A	Southern Tamandua	29200	0
58B	Southern Tamandua	58400	0
59A	Sulawesi macaque	18600	0
59B	Sulawesi macaque	31700	0
60A	Black Spider Monkey	38600	0.0304
60B	Black Spider Monkey	6300	0.772
61A	Harbour porpoise	2030	0.0307
61B	Harbour porpoise	14	0.0104
61C	Harbour porpoise	31.7	0
62A	Common Bottlenose Dolphin	61200	0
62B	Common Bottlenose Dolphin	133	0.00547
62C	Common Bottlenose Dolphin	24000	0.00581
